# Supplementary material for: Sequence-Based Prediction for Vaccine Strain Selection and Identification of Antigenic Variability in Foot-and-Mouth Disease Virus
Source: PLoS Comput Biol. 2010 Dec 9;6(12):e1001027. doi: 10.1371/journal.pcbi.1001027 (PMC3000348; doi:10.1371/journal.pcbi.1001027)
Supplement: Dataset S1 — Best consensus estimates of all r1-values used in the study. (0.03 MB XLS) [file pcbi.1001027.s001.xls]

## Sheet: gold.csv
serotype	protective strain	challenge strain	r1-value
SAT1	KNP/196/91	KEN/5/98	0.31824
SAT1	KNP/196/91	KNP/148/91	0.318128
SAT1	KNP/196/91	KNP/196/91	1
SAT1	KNP/196/91	KNP/41/95	0.350225
SAT1	KNP/196/91	MOZ/3/02	0.364651
SAT1	KNP/196/91	NAM/307/98	0.195952
SAT1	KNP/196/91	NIG/15/75	0.169181
SAT1	KNP/196/91	NIG/5/81	0.20001
SAT1	KNP/196/91	NIG/6/76	0.110621
SAT1	KNP/196/91	NIG/8/76	0.339047
SAT1	KNP/196/91	SAR/9/81	0.387432
SAT1	KNP/196/91	SUD/3/76	0.22514
SAT1	KNP/196/91	TAN/37/99	0.339047
SAT1	KNP/196/91	UGA/1/97	0.240894
SAT1	KNP/196/91	UGA/3/99	0.240707
SAT1	KNP/196/91	ZAM/2/93	0.11473
SAT1	KNP/196/91	ZIM/25/90	0.11636
SAT1	KNP/196/91	ZIM/6/94	0.310643
SAT1	KNP/196/91	ZIM/GN/13/90	0.529683
SAT1	KNP/196/91	ZIM/HV/3/90	0.456517
SAT1	NIG/5/81	KEN/5/98	0.305384
SAT1	NIG/5/81	KNP/148/91	0.348148
SAT1	NIG/5/81	KNP/196/91	0.20208
SAT1	NIG/5/81	KNP/41/95	0.197001
SAT1	NIG/5/81	MOZ/3/02	0.433547
SAT1	NIG/5/81	NAM/307/98	0.26974
SAT1	NIG/5/81	NIG/15/75	0.161557
SAT1	NIG/5/81	NIG/5/81	1
SAT1	NIG/5/81	NIG/6/76	0.223657
SAT1	NIG/5/81	NIG/8/76	0.238419
SAT1	NIG/5/81	SAR/9/81	0.313874
SAT1	NIG/5/81	SUD/3/76	0.602938
SAT1	NIG/5/81	TAN/37/99	0.332934
SAT1	NIG/5/81	UGA/1/97	0.267246
SAT1	NIG/5/81	UGA/3/99	0.42427
SAT1	NIG/5/81	ZAM/2/93	0.103009
SAT1	NIG/5/81	ZIM/6/94	0.148701
SAT1	NIG/5/81	ZIM/GN/13/90	0.213264
SAT1	NIG/5/81	ZIM/HV/3/90	0.266561
SAT1	SAR/9/81	KEN/5/98	0.215837
SAT1	SAR/9/81	KNP/148/91	0.329981
SAT1	SAR/9/81	KNP/196/91	0.372045
SAT1	SAR/9/81	KNP/41/95	0.225884
SAT1	SAR/9/81	MOZ/3/02	0.228412
SAT1	SAR/9/81	NAM/307/98	0.196466
SAT1	SAR/9/81	NIG/15/75	0.12176
SAT1	SAR/9/81	NIG/5/81	0.134788
SAT1	SAR/9/81	NIG/6/76	0.0843201
SAT1	SAR/9/81	NIG/8/76	0.135213
SAT1	SAR/9/81	SAR/9/81	1
SAT1	SAR/9/81	SUD/3/76	0.263395
SAT1	SAR/9/81	TAN/37/99	0.248709
SAT1	SAR/9/81	UGA/1/97	0.229287
SAT1	SAR/9/81	UGA/3/99	0.256944
SAT1	SAR/9/81	ZAM/2/93	0.138984
SAT1	SAR/9/81	ZIM/25/90	0.331012
SAT1	SAR/9/81	ZIM/6/94	0.212227
SAT1	SAR/9/81	ZIM/GN/13/90	0.469053
SAT1	SAR/9/81	ZIM/HV/3/90	0.377677
SAT2	ERI/12/89	ANG/4/74	0.0310338
SAT2	ERI/12/89	ERI/12/89	1
SAT2	ERI/12/89	GHA/8/91	0.174364
SAT2	ERI/12/89	GN/10/91	0.0654569
SAT2	ERI/12/89	KEN/8/99	0.0344389
SAT2	ERI/12/89	KNP/19/89	0.24783
SAT2	ERI/12/89	KNP/2/89	0.0931012
SAT2	ERI/12/89	KNP/51/93	0.110085
SAT2	ERI/12/89	RHO/1/48	0.208111
SAT2	ERI/12/89	RWA/2/01	0.160496
SAT2	ERI/12/89	SAR/16/83	0.0519199
SAT2	ERI/12/89	SAU/6/00	0.311199
SAT2	ERI/12/89	SEN/5/75	0.0273692
SAT2	ERI/12/89	SEN/7/83	0.319434
SAT2	ERI/12/89	UGA/2/02	0.0491369
SAT2	ERI/12/89	ZAI/1/74	0.0775845
SAT2	ERI/12/89	ZIM/1/88	0.0979431
SAT2	ERI/12/89	ZIM/14/90	0.0926343
SAT2	ERI/12/89	ZIM/17/91	0.110085
SAT2	ERI/12/89	ZIM/7/83	0.137685
SAT2	KNP/19/89	ANG/4/74	0.0576237
SAT2	KNP/19/89	ERI/12/89	0.294458
SAT2	KNP/19/89	GHA/8/91	0.0718555
SAT2	KNP/19/89	GN/10/91	0.0626781
SAT2	KNP/19/89	KEN/8/99	0.0531784
SAT2	KNP/19/89	KNP/19/89	1
SAT2	KNP/19/89	KNP/2/89	0.126558
SAT2	KNP/19/89	KNP/51/93	0.0763214
SAT2	KNP/19/89	RHO/1/48	0.0906755
SAT2	KNP/19/89	RWA/2/01	0.082963
SAT2	KNP/19/89	SAR/16/83	0.0373219
SAT2	KNP/19/89	SAU/6/00	0.0463021
SAT2	KNP/19/89	SEN/5/75	0.0440229
SAT2	KNP/19/89	SEN/7/83	0.223392
SAT2	KNP/19/89	UGA/2/02	0.0356559
SAT2	KNP/19/89	ZAI/1/74	0.0492191
SAT2	KNP/19/89	ZIM/1/88	0.0736147
SAT2	KNP/19/89	ZIM/14/90	0.0753714
SAT2	KNP/19/89	ZIM/17/91	0.0524107
SAT2	KNP/19/89	ZIM/34/90	0.116785
SAT2	KNP/19/89	ZIM/7/83	0.309895
SAT2	KNP/19/89	ZIM/8/94	0.0500505
SAT2	RWA/2/01	ANG/4/74	0.0276766
SAT2	RWA/2/01	ERI/12/89	0.295642
SAT2	RWA/2/01	GHA/8/91	0.279338
SAT2	RWA/2/01	GN/10/91	0.0771941
SAT2	RWA/2/01	KEN/8/99	0.0244084
SAT2	RWA/2/01	KNP/19/89	0.0520544
SAT2	RWA/2/01	KNP/2/89	0.150665
SAT2	RWA/2/01	KNP/51/93	0.0987749
SAT2	RWA/2/01	RHO/1/48	0.395387
SAT2	RWA/2/01	RWA/2/01	1
SAT2	RWA/2/01	SAR/16/83	0.0696512
SAT2	RWA/2/01	SEN/5/75	0.0244084
SAT2	RWA/2/01	SEN/7/83	0.497844
SAT2	RWA/2/01	UGA/2/02	0.0436631
SAT2	RWA/2/01	ZAI/1/74	0.0995702
SAT2	RWA/2/01	ZIM/1/88	0.0987169
SAT2	RWA/2/01	ZIM/14/90	0.0618867
SAT2	RWA/2/01	ZIM/17/91	0.224639
SAT2	RWA/2/01	ZIM/7/83	0.167155
SAT2	ZIM/7/83	ANG/4/74	0.0280458
SAT2	ZIM/7/83	ERI/12/89	0.166903
SAT2	ZIM/7/83	GHA/8/91	0.0899685
SAT2	ZIM/7/83	GN/10/91	0.0473567
SAT2	ZIM/7/83	KEN/8/99	0.0253117
SAT2	ZIM/7/83	KNP/19/89	0.103576
SAT2	ZIM/7/83	KNP/2/89	0.0945684
SAT2	ZIM/7/83	KNP/51/93	0.0625472
SAT2	ZIM/7/83	RHO/1/48	0.143296
SAT2	ZIM/7/83	RWA/2/01	0.116908
SAT2	ZIM/7/83	SAR/16/83	0.0303731
SAT2	ZIM/7/83	SAU/6/00	0.0526402
SAT2	ZIM/7/83	SEN/5/75	0.0288324
SAT2	ZIM/7/83	SEN/7/83	0.109148
SAT2	ZIM/7/83	UGA/2/02	0.0128943
SAT2	ZIM/7/83	ZAI/1/74	0.03628
SAT2	ZIM/7/83	ZIM/1/88	0.069028
SAT2	ZIM/7/83	ZIM/14/90	0.0392999
SAT2	ZIM/7/83	ZIM/17/91	0.0915421
SAT2	ZIM/7/83	ZIM/34/90	0.086575
SAT2	ZIM/7/83	ZIM/7/83	1
SAT2	ZIM/7/83	ZIM/8/94	0.0494714
